# Supplementary material for: Clinical Potential of Novel Microbial Therapeutic LP51 Based on Xerosis-Microbiome Index
Source: Cells. 2024 Dec 9;13(23):2029. doi: 10.3390/cells13232029 (PMC11639849; doi:10.3390/cells13232029)
Supplement: Supplementary file 1 [file cells-13-02029-s001.zip]

Archive with 1 entries (1 files):
- cells-3302024-supplementary.pdf
